# Supplementary material for: The SARS-CoV-2 ORF10 is not essential in vitro or in vivo in humans
Source: PLoS Pathog. 2020 Dec 10;16(12):e1008959. doi: 10.1371/journal.ppat.1008959 (PMC7755277; doi:10.1371/journal.ppat.1008959)
Supplement: S2 File — (ZIP) [file ppat.1008959.s002.zip]

Archive with 1 entries (1 files):
- Supplementary file 2 PL_P33.bam
